# Supplementary material for: Patients with Inflammatory Bowel Disease Are at an Increased Risk of Parkinson’s Disease: A South Korean Nationwide Population-Based Study
Source: J Clin Med. 2019 Aug 8;8(8):1191. doi: 10.3390/jcm8081191 (PMC6723604; doi:10.3390/jcm8081191)
Supplement: Supplementary file 1 [file jcm-08-01191-s001.zip]

Archive with 3 entries (3 files):
- jcm_Supplementary table 1.docx
- jcm_Supplementary table 2.docx
- jcm_Supplementary table 3.docx
